# Supplementary material for: Image2Flow: A proof-of-concept hybrid image and graph convolutional neural network for rapid patient-specific pulmonary artery segmentation and CFD flow field calculation from 3D cardiac MRI data
Source: PLoS Comput Biol. 2024 Jun 20;20(6):e1012231. doi: 10.1371/journal.pcbi.1012231 (PMC11218942; doi:10.1371/journal.pcbi.1012231)
Supplement: S1 Table — (XLSX) [file pcbi.1012231.s004.xlsx]

## Sheet: Sheet1
CFD Variable	MNAEs (%)		p-value
	Image2Flow	DL-seg
Pressure (Pa)	11.75 (9.60 – 15.30)	11.20 (7.63 - 17.70)	0.107
X-Velocity (m/s)	6.71 (5.46 – 8.23)	5.27 (4.40 - 6.41)	0.005
Y-Velocity (m/s)	7.98 (6.78 – 9.97)	6.71 (5.49 - 7.43)	0.004
Z-Velocity (m/s)	4.51 (4.02 – 5.04)	3.20 (2.90 - 3.61)	0.001
Velocity-Magnitude (m/s)	9.90 (8.47 – 11.90)	8.60 (7.40 - 9.32)	0.01
